# Supplementary material for: Risk Analysis of 24 Residual Antibiotics in Poultry Eggs in Shandong, China (2018–2020)
Source: Vet Sci. 2022 Mar 10;9(3):126. doi: 10.3390/vetsci9030126 (PMC8953159; doi:10.3390/vetsci9030126)
Supplement: Supplementary file 1 [file vetsci-09-00126-s001.zip]

Archive with 1 entries (1 files):
- vetsci-1501024-Supplementary-File S1.pdf
